# Supplementary material for: Prevalence of Antibiotic Resistance in Salmonella Serotypes Concurrently Isolated from the Environment, Animals, and Humans in South Africa: A Systematic Review and Meta-Analysis
Source: Antibiotics (Basel). 2021 Nov 23;10(12):1435. doi: 10.3390/antibiotics10121435 (PMC8698067; doi:10.3390/antibiotics10121435)
Supplement: Supplementary file 1 [file antibiotics-10-01435-s001.zip]

Archive with 1 entries (1 files):
- antibiotics-1462501-supplementary.pdf
